# Supplementary material for: Effect of Malignancy on Semen Parameters
Source: Life (Basel). 2022 Jun 20;12(6):922. doi: 10.3390/life12060922 (PMC9228099; doi:10.3390/life12060922)
Supplement: Supplementary file 1 [file life-12-00922-s001.zip]

Archive with 3 entries (3 files):
- life-1770522-supplementary.xlsx
- Supplementary file s2.xlsx
- Supplementary_s1.xlsx
