# Supplementary material for: Effect of Malignancy on Semen Parameters
Source: Life (Basel). 2022 Jun 20;12(6):922. doi: 10.3390/life12060922 (PMC9228099; doi:10.3390/life12060922)
Supplement: Supplementary file 1 [file life-12-00922-s001.zip › life-1770522-supplementary.xlsx]

## Sheet: Age distribution
	N	Minimum	Maximum	Mean	Std. Deviation
All	6595	13	68	37.55	6.56
ARL	6282	17	68	37.86	6.216
PG-TX	313	13	66	31.34	9.535

## Sheet: Cancer histology
Carcinoma	Sarcoma	hematological malignacies (Leukemia, Lymphoma)	Germ cell Tumors
lynch syndrome	Conventional Osteosarcoma, osteoblastic	Hodgkin lymphoma	yolk sac tumor
Adenocarcinoma of Lower Rectum	Ewing sarcoma	Non-Hodgkin Lymphoma	embryonal carcinoma
adenocarcinoma prostate	extra-renal rhabdoid cell sarcoma	mixed Hogkins+ DLBC with area of Follicular NHL, Lymphoproliferative synddrome	Left spermatic cord mass
alveolar rhabdomyosarcoma	Osteosarcoma	Acute Myeloid leukemia	seminoma
chordoma	High grade Pleomorphic Sarcoma	Acute Lymphocytic leukemia	Mixed germ cell tumour
basaloid squamous cell carcinoma	High grade spindle cell Sarcoma	chronic Lymphocytic leukemia	pure teratoma
chroriocarcinoma	Pleomorphic High-Grade Sarcoma		Teratoma (50%) - Embryonal Carcinoma (25%) - Yolk sac Tumor (25%)
clear cell Adenocarcinoma	rhabdomyoscarocma
epithelioid hemangioendothelioma metastatic	metastatic malignant solitary fibrous tumor
Gastric Adenocarcinoma	mitotically active spindle cell tumor
Metastatic Left parotid gland acinic cell tumour	PNET - Primitive neuroectodermal tumor
Metastatic Malignant Melanoma	spindle cell neoplasm
Modulary Thyroid Carcinoma
Papillary throide cancer
SCCA of tongue
Metastatic adenoid cystic carcinoma
Metastatic Papillary Thyroid Carcinoma
Metastatic Renal cell carcinoma
Muscle Invasive bladder Cancer
thymoma
Metastatic small-cell gastric cancer
Mucinous Adenocarcinoma
		Chronic lymphocytic leukemia
		chronic myelogenous leukemia - accelerated phase
		Hairy Cell Leukemia
		HCL - Hairy Cell Leukemia
