# Supplementary material for: Effect of Malignancy on Semen Parameters
Source: Life (Basel). 2022 Jun 20;12(6):922. doi: 10.3390/life12060922 (PMC9228099; doi:10.3390/life12060922)
Supplement: Supplementary file 1 [file life-12-00922-s001.zip › Supplementary file s2.xlsx]

## Sheet: Sheet1
ARL
		Total count (millions)	Total motile count	Rapid (%)	Progressive Motility	Concentration	Volume (ml)
N	Valid	6282	6282	6282	6282	6268	6282
	Missing	0	0	0	0	14	0
Percentiles	5	44.181	49	26	34	23.245	1
	25	104.5	68	38	47	44	1.7
	50	179.86	82	48	57	72.6	2.5
	75	289.132	91	58	66	110.3	3.5
	95	594.492	97	69	77	176.255	5.5
PGT
		Total count (millions)	Total motile count	Rapid (%)	Progressive Motility	Concentration	Volume (ml)
N	Valid	311	310	305	305	311	313
	Missing	2	3	8	8	2	0
Percentiles	5	0.486	1	1	2	0.22	0.5
	25	22.8	20	10	13.5	10.4	1.4
	50	58.56	46	26	33	25.4	2.2
	75	150.54	72.25	41	49	59.7	3.6
	95	494.952	93	62.7	72	143.04	6
WHO
		Total count (millions)	Total motile count	Concentration	Volume (ml)
N	Valid	3584	3488	3587	3586
	Missing	6	102	3	4
Percentiles	5	3.85	42	16	1.4
	25	10.7625	55.3138	36	2.3
	50	20.9496	64	66	3.01
	75	36.2678	73	110	4.2
	95	70.15	90	208	6.2

## Sheet: Sheet2
Carcinoma
		Total count (millions)	Total count (millions)	Total motile count	Rapid (%)	Progressive Motility	Concentration	Concentration	Volume (ml)
N	Valid	65	65	65	64	64	65	66	66
	Missing	1	1	1	2	2	1	0	0
Percentiles	5	0.906	0.0906	5.6	1.25	2.75	0.25	0.275	0.57
	25	13.47	1.347	19.5	8.25	12	8.1	8.15	1
	50	41.2	4.12	44	23.5	33	20.6	20.6	2
	75	148.85	14.885	70.5	38.75	46.75	66.5	68.025	3.2
	95	582.402	58.2402	93.7	59.25	70.5	159.21	173.78	6
HT
		Total count (millions)	Total count (millions)	Total motile count	Rapid (%)	Progressive Motility	Concentration	Concentration	Volume (ml)
N	Valid	115	115	114	114	114	115	115	116
	Missing	1	1	2	2	2	1	1	0
Percentiles	5	1.66	0.166	1	0.75	1	1	1	0.5
	25	43.68	4.368	21	11	15	20.4	20.4	1.5
	50	102.96	10.296	56	29.5	38	43.1	43.1	2.4
	75	202.68	20.268	75.5	46.5	56	69.3	69.3	3.675
	95	524.32	52.432	93.75	66.25	74.25	169	169	6.305
GCT
		Total count (millions)	Total count (millions)	Total motile count	Rapid (%)	Progressive Motility	Concentration	Concentration	Volume (ml)
N	Valid	95	95	95	91	91	95	95	95
	Missing	0	0	0	4	4	0	0	0
Percentiles	5	8e-05	8e-06	0	0	0.6	8e-05	8e-05	0.38
	25	17.6	1.76	15	8	10	7.9	7.9	1.6
	50	39.95	3.995	39	22	28	14.9	14.9	2.5
	75	84.24	8.424	62	37	44	35.1	35.1	4
	95	296.452	29.6452	91	62.8	69.2	82.4	82.4	6.16
Sarcoma
		Total count (millions)	Total count (millions)	Total motile count	Rapid (%)	Progressive Motility	Concentration	Concentration	Volume (ml)
N	Valid	36	36	36	36	36	36	36	36
	Missing	0	0	0	0	0	0	0	0
Percentiles	5	0.48456	0.048456	2	1	1.85	0.255015	0.255015	0.285
	25	14.25	1.425	20.25	8.5	13.5	11.95	11.95	1.325
	50	65.525	6.5525	56.5	29	35	36.7	36.7	2
	75	142.36	14.236	74.75	41.5	49	60.75	60.75	2.675
	95	486.467	48.6467	94.05	66.85	74.5	152.085	152.085	4
ARL
		Total count (millions)	Total count (millions)	Total motile count	Rapid (%)	Progressive Motility	Concentration	Concentration	Volume (ml)
N	Valid	6282	6282	6282	6282	6282	6268	6282	6282
	Missing	0	0	0	0	0	14	0	0
Percentiles	5	44.181	4.4181	49	26	34	23.245	23.3	1
	25	104.5	10.45	68	38	47	44	44	1.7
	50	179.86	17.986	82	48	57	72.6	72.8	2.5
	75	289.132	28.9133	91	58	66	110.3	110.525	3.5
	95	594.492	59.4492	97	69	77	176.255	181.34	5.5
