# Supplementary material for: Effect of Malignancy on Semen Parameters
Source: Life (Basel). 2022 Jun 20;12(6):922. doi: 10.3390/life12060922 (PMC9228099; doi:10.3390/life12060922)
Supplement: Supplementary file 1 [file life-12-00922-s001.zip › Supplementary_s1.xlsx]

## Sheet: Sheet2
Carcinoma	Sarcoma	hematological malignacies (Leukemia, Lymphoma)	Germ cell Tumors
lynch syndrome	Conventional Osteosarcoma, osteoblastic	Acute Lymphoma	Left metastatic testicular cancer
Adenocarcinoma of Lower Rectum	ewing sarcoma	acute T-Cell Lymphoma	Left Seminoma
adenocarcinoma prostate	Ewing sarcoma	B-cell lymphoma	Left spermatic cord mass
alveolar rhabdomyosarcoma	extra-renal rhabdoid cell sarcoma	Burkitt Lymphoma	metastatic Teratoma
anaplastic astrocytoma	high grade conventional osteogenic sarcoma	CHL	Pure classic Seminoma
Anaplastic Astrocytoma grade III	High grade Osteosarcoma	classical Hodgkin lymphoma	pure teratoma
anaplastic oligodendroglioma grade III	High grade osteosarcoma of the maxilla	CML on dasatinib	Right Testicular Cancer
astrocytoma	High grade Pleomorphic Sarcoma	Cutaneous T cell lymphoma	seminoma
astrocytoma, grade II.	High Grade Sarcoma	DLBCL - diffuse large B-cell lymphoma	Seminoma
basaloid squamous cell carcinoma	High grade spindle cell Sarcoma	follicular lymphoma Stage IIA	seminoma stage I
bladder cancer	Metastatic Ewing sarcoma	Hodgkin's lymphoma	seminoma Stage I
brain cancer	Metastatic sarcoma - abdominal cell primary tumour	Hodgkin's lymphoma Stage 1A	Seminomal testicular cancer
Brain cancer	Osteosarcoma	Hodgkin's lymphoma Stage 2	Sex cord stroma tumor with LV1
Brain Tumour - anaplastic oligodendroglioma	Osteosarcoma Osteoblastic Type	Hodgkin's lymphoma stage III	Teratoma (50%) - Embryonal Carcinoma (25%) - Yolk sac Tumor (25%)
chordoma	Osteosarcoma with prominent Tumor Necrosis and Hemosiderin	Hodgkin's lymphoma stage IV	teratoma (60%) - Yolk sac tumor (40%)
chroriocarcinoma	Pleomorphic High-Grade Sarcoma	Hogkin's	Teratoma (65%) - Embryonal Carcinoma (25%) - Yolk Sac Tumor (10%)
Classic Seminoma	rhabdomyoscarocma	Hogkin's - Nodular sclerosis subtype	Testicular CA ,Non semino, DIED
Classic Seminoma (60%) - Embryonal Carcinoma (40%)	metastatic malignant solitary fibrous tumor	Hogkin's- nodular sclerosis	testicular cancer
Classic Seminoma (70%) - Embryonal Carcinoma (30%)	mitotically active spindle cell tumor	Large B-Cell Lymphoma	testicular cancer - Pure Teratoma
Classic Seminoma with extensive Necrosis	PNET - Primitive neuroectodermal tumor	Lymphoma	testicular cancer stage 1
Classic Seminoma with large areas of Necrosis	spindle cell neoplasm	low grade stage 1 folicular Lymphoma	testicular cancer stage 2B
Classic Seminoma with Necrosis	Giant cell Tumor of the chest	lymphoplasmacytic lymphoma	Testicular lymphoma - DLBCL
clear cell Adenocarcinoma		Mixed cellularity classical Hodgkin lymphoma	yolk sac tumor
colon cancer		NHL	embryonal carcinoma
Colon Cancer		NHL - non hodgkin lymphoma	embryonal carcinoma (40%) - Yolk Sac Tumor (40%) - Teratoma (20%)
colon cancer stage 4		NHL- Burkitt	embryonal carcinoma- Classic Seminoma - Teratoma
colonic carcinoma		NLP Hodgkins IV	Germ cell Tumor
colorectal cacer		nodular sclerosis classical hodgkin's lymphoma	germ cell tumor - teratoma
Colorectal Cancer		nodular sclerosis hodgkin's lymphoma	Intratubular germ cell carcinoma
Pancreatic Cancer + colon Cancer		Primary lymphoma of the bone	Classic Seminoma with Syncytiotrophoblastic cells
CRC + thyroid Ca		t cell lymphoblastic lymphoma	Mixed germ cell tumour
epithelioid hemangioendothelioma metastatic		T-ALL
esophageal cancer		waldenstrom
Gastric Adenocarcinoma		waldenstrom lymphoma
high grade carcinoma		r-epoch
high grade urothelial carcinoma		mixed Hogkins+ DLBC with area of Follicular NHL, Lymphoproliferative synddrome
High risk prostate cancer		Acute Myeloid leukemia
high volume gleason 7 adenocarcinoma of the prostate		ALL -Acute Lymphocytic leukemia
Invasive Squamous cell Carcinoma		AML - Acute myeloid leukemia
Metastatic adenoid cystic carcinoma		B-ALL
Metastatic carcinoma		B-Lymphoblastic Leukemia/Lymphoma
Metastatic Papillary Thyroid Carcinoma		Chronic lymphocytic leukemia
Metastatic Renal cell carcinoma		chronic myelogenous leukemia - accelerated phase
Metastatic squamous cell carcinoma		Hairy Cell Leukemia
Metastatic Prostate Cancer		HCL - Hairy Cell Leukemia
Metastatic small-cell gastric cancer		Leukemia
Mucinous Adenocarcinoma
Muconous Adenocarcinoma
Muscle Invasive bladder Cancer
Rectal adenocarcinoma
Rectal cancer
prostat cancer
Kidney Cancer
Lung Cancer
head and neck cancer locally advanced
Metastatic Left parotid gland acinic cell tumour
Metastatic Malignant Melanoma
metastatic melanoma
Modulary Thyroid Carcinoma
Papillary throide cancer
SCCA of tongue
spindle cell sarcoma
squamous cell carcinoma
Stage 4 colon cancer - adenocarcinoma
Stomach Cancer
thymoma
